# Supplementary material for: Antioxidant Potential of Spray- and Freeze-Dried Extract from Oregano Processing Wastes, Using an Optimized Ultrasound-Assisted Method
Source: Foods. 2023 Jul 7;12(13):2628. doi: 10.3390/foods12132628 (PMC10341308; doi:10.3390/foods12132628)
Supplement: Supplementary file 1 [file foods-12-02628-s001.zip]

Archive with 1 entries (1 files):
- foods-2487127-supplementary.pdf
